# Supplementary material for: South African HIV-1 subtype C transmitted variants with a specific V2 motif show higher dependence on α4β7 for replication
Source: Retrovirology. 2015 Jun 24;12:54. doi: 10.1186/s12977-015-0183-3 (PMC4479312; doi:10.1186/s12977-015-0183-3)
Supplement: Additional file 6: — Characteristics of IECs used in this study. [file 12977_2015_183_MOESM6_ESM.xlsx]

## Sheet: Sheet1
Clone name	Time point	V1		V2		V1 /V2		V3		V4		C3/V4		V5		gp160 GD	α4β7-binding motif	Log Viral Load	CD4 count	HP2/1 mAb	Act-1 mAb
		GD	Length	GD	Length	GD	Length	GD	Length	GD	Length	GD	Length	GD	Length
8.2.00.6F	TF	4	28	1	39	5	67	1	35	4	29	7	80	1	4	30	LDI	5.32	n.d.	24.5	33.3425
8.3.16.1	56 WK/12M	4	28	2	39	6	67	1	35	3	23	6	74	1	4	31	LDT	4.59	332	40.5325	35.48
8.4.25.T25	171WK/39M	6	37	2	39	8	76	1	35	2	24	5	75	1	5	32	LDI	5.33	201	63.3	58.3975
8.4.25.C10	171WK/39M	5	37	2	39	7	76	1	35	6	30	9	81	1	4	34	LDI	5.33	201	69	76.695
88.2.00.17-5A	TF	4	28	0	39	4	67	1	35	3	22	5	75	2	7	28	PDI	4.47	963	64.0773	66.8533
88.2.00.B5	5WK/1M	4	28	0	39	4	67	1	35	3	22	5	75	2	7	28	PDI	4.47	963	23.3025	22.9025
88.3.44.4C	30WK/6M	4	28	0	39	4	67	1	35	3	22	6	75	2	7	28	PDI	4.66	686	42.955	38.1633
88.12.23.7A	57WK/12M	4	28	0	37	4	65	1	35	3	23	6	76	2	7	29	PDI	5	520	30.33	48.01
88.12.17.7F	57WK/12M	4	28	0	37	4	55	1	35	3	22	6	74	2	7	29	PDI	5	520	33.55	43.4233
88.12.46.4B	57WK/12M	4	26	1	39	5	65	1	35	3	24	6	76	2	7	30	PDI	5	520	36.1375	43.3225
88.12.2F	57WK/12M	4	26	1	39	5	66	1	35	3	22	6	74	2	7	29	PDI	5	520	52	43.39
88.12.45.10B	57WK/12M	4	26	1	39	5	65	1	35	3	22	6	74	2	7	30	PDI	5	520	43.4133	51.305
88.12.21.10D	57WK/12M	4	28	1	38	5	66	1	35	3	24	6	76	2	7	30	PDI	5	520	54.72	43.4833
88.4.25.D5.4	173WK/39M	3	27	2	37	5	64	1	35	4	25	7	75	1	5	29	PDI	5.25	633	74.8	63.5133
88.4.25.G3	173WK/39M	5	39	2	37	7	76	1	35	4	27	6	77	1	5	31	PDI	5.25	633	73.23	87.685
88.4.25.A3.3	173WK/39M	5	32	2	39	7	71	1	35	3	22	6	72	1	5	29	PDI	5.25	633	71.95	55.765
177.3.7AS	28WK/6M	3	18	2	39	5	57	1	35	3	20	5	72	2	7	24	PDI	5.18	444	48.3833	40.867
177.3.7F.1	28WK/6M	3	18	2	42	5	60	1	35	3	20	5	71	2	5	25	PDI	5.18	444	31.03	37.065
177.12.11.3A	54WK/12M	3	26	2	42	5	62	1	35	3	17	5	69	2	7	25	PDI	4.62	370	31.765	49.81
177.12.47.6F	54WK/12M	4	25	2	42	6	67	1	35	3	20	4	71	2	5	27	PDI	4.62	370	53.32	46.52
177.12MO.1.10D	54WK/12M	5	26	2	42	7	68	1	35	3	20	5	71	2	5	28	PDI	4.62	370	44.1333	48.785
177.4.25.1.11E	172WK/39M	4	27	3	42	7	69	1	35	4	23	6	75	2	7	33	PDL	4.62	293	73.45	66.43
177.4.25.28.7A	172WK/39M	6	33	3	42	9	75	1	35	3	20	5	72	2	7	33	PDI	4.62	293	63.81	65.9375
200.1.06.B8A	TF	3	27	2	42	5	89	1	35	3	28	5	80	1	6	26	SDV	5.6	n.d	63.1167	55.4267
200.3.08.1H	21WK/5M	4	27	2	39	6	66	1	35	3	28	5	80	1	6	28	PDI	5.13	414	29.6375	31.32
200.3.16.10	54WK/12M	4	27	2	39	6	66	1	35	4	28	7	80	2	6	31	PDI	4.86	367	47.4533	43.37
200.3.16.13	54WK/12M	4	27	2	39	6	66	1	35	4	28	5	80	1	5	28	PDI	4.86	367	50.5125	48.8767
200.3.16.4	54WK/12M	4	27	2	39	6	66	1	35	4	28	7	80	1	5	30	PDI	4.86	367	53.815	48.6
200.4.25.C2.1	176WK/39M	3	24	3	39	6	63	1	35	5	28	8	80	2	6	33	PDI	5.55	193	67.8267	76.6233
200.4.25.E1	176WK/39M	3	24	2	39	5	63	1	35	3	23	6	75	2	8	30	PDI	5.55	193	69.835	85.565
206.1.02.B5	TF	3	25	2	40	5	65	1	35	4	25	6	77	0	7	25	SDV	5.29	n.d	50.55	48.7567
206.8W.24	8WK/2M	3	25	2	40	5	65	1	35	4	25	6	77	1	7	26	SDV	5.57	365	25.225	22.9867
206.6M.B4	33WK/8M	3	25	2	38	5	63	1	35	4	25	6	77	1	4	26	SDV	5.14	325	27.96	39.89
206.6M.B14	33 WK/8M	3	25	2	38	5	63	1	35	4	25	6	77	1	4	27	SDV	5.14	325	36.78	29.54
206.12M.13	56WK/12M	3	25	3	48	6	73	1	35	3	25	5	77	1	3	28	SDV	5.32	297	29.385	34.753
206.12M. 18	56WK/12M	3	25	2	37	5	62	1	35	4	25	6	77	1	4	27	SDV	5.32	297	25.39	35.9633
206.39M.A4	173WK/39M	3	25	1	45	4	70	1	35	4	27	6	77	1	5	27	SDV	5.76	469	68.8	78.05
206.39M.F4	173WK/39M	3	25	1	45	4	70	1	35	3	22	5	74	1	5	26	SDV	5.76	469	61.3	70.695
206.39M.C10	173WK/39M	3	25	2	45	5	70	1	35	4	24	6	76	1	5	29	SDV	5.76	469	71.1	n.d.
206.39M.E3	173WK/39M	3	25	2	45	5	70	1	35	3	27	5	79	1	6	27	SDV	5.76	469	60.45	55.1133
206.39M.E12	173WK/39M	3	25	2	45	5	70	1	35	4	28	6	80	1	3	28	SDV	5.76	469	69.8	n.d.
210.1.00.E8	TF	2	19	3	44	5	64	1	35	6	39	9	91	2	8	33	LDI	5.67	332	41.1	39.28
225.1.C.2.E11	TF	4	34	2	41	6	75	1	35	4	23	7	75	2	7	30	SDI	7.8	n.d	68.61	60.0833
239.2.00.G3	TF	2	18	2	41	4	59	1	35	5	31	8	83	1	9	29	LDI	4.98	845	31.34	29.73
244.2.00.D3	8WK/2M	6	42	2	39	8	81	1	35	5	29	7	81	1	7	29	LDI	4.28	557	24.3	23.6267
244.4.25.B34A	178WK/42M	3	27	2	39	5	66	1	35	5	31	7	83	1	6	29	LDI	3.73	335	61.35	63.8067
244.4.25.A36A	178WK/42M	4	27	2	39	3	66	1	35	5	36	8	88	2	7	32	LDI	3.73	335	54.75	72.1167
255.2.00.5	8WK/2M	3	24	3	43	6	67	1	35	4	27	7	79	1	5	29	LDI	5.29	693	15.7	22.3067
255.4.25.3D	176WK/39M	7	35	3	41	10	76	1	35	5	31	7	83	1	5	34	LDI	3.95	226	74.95	82.34
255.4.25.26	176WK/39M	6	38	2	41	8	79	1	35	5	35	9	87	1	6	33	LDI	3.95	226	60.8	49.955
255.4.25.34.7D	176WK/39M	7	38	3	43	10	81	1	35	4	31	8	83	1	7	33	LDI	3.95	226	73.6	69.8475
256.2.00.7C	6WK/2M	3	26	2	50	5	76	1	35	3	31	5	83	1	6	27	LDL	4.75	689	22	15.7167
256.2.06.C7	15WK/3M	3	22	2	42	5	64	1	35	4	31	7	82	2	6	30	LDI	6.38	555	27.52	21.59
256.4.25.10	176WK/39M	3	20	3	49	6	69	1	35	5	31	8	82	1	6	31	LDL	5.01	275	65.85	75.64
256.4.25.11	176WK/39M	3	20	3	49	6	69	1	35	5	30	8	81	0	5	29	LDL	5.01	275	75.7267	85.87
256.4.25.4E	176WK/39M	4	28	3	49	7	77	1	35	5	30	8	81	1	7	31	LDL	5.01	275	75.9	61.4733
256.4.25.F10	176WK/39M	3	24	1	47	4	71	1	35	5	30	8	81	0	5	27	LDL	5.01	275	65.35	70.49
256.4.25.E1	176WK/39M	3	24	1	47	4	71	1	35	5	30	7	81	1	5	28	LDL	5.01	275	52.3	75.125
256.4.25.H1	176WK/39M	3	24	2	47	5	71	1	35	4	31	6	82	2	7	29	LDL	5.01	275	57.15	67.6267
256.4.25.F1	176WK/39M	4	28	3	49	7	77	1	35	5	30	8	81	0	5	30	LDL	5.01	275	60.2	n.d.
n.d. = not determined
GD = glycan density
bold = high α4β7 dependence
