# Supplementary material for: South African HIV-1 subtype C transmitted variants with a specific V2 motif show higher dependence on α4β7 for replication
Source: Retrovirology. 2015 Jun 24;12:54. doi: 10.1186/s12977-015-0183-3 (PMC4479312; doi:10.1186/s12977-015-0183-3)
Supplement: Additional file 9: — Univariate correlations between α4β7 dependence for replication and cytokine levels in CVL and plasma at transmission. [file 12977_2015_183_MOESM9_ESM.xlsx]

## Sheet: Sheet1
Cytokine	CVL		Plasma
	Spearman’s coefficient	p-value	Spearman’s coefficient	p-value
IL-7	0.89	0.007	-0.08	0.859
IL-1α	0.86	0.013	-0.15	0.721
IL-8	0.78	0.038	-0.42	0.299
IL-15	0.73	0.065	0.24	0.604
IL-12p40	0.69	0.084	-0.01	0.990
IL-1β	0.61	0.146	0.21	0.613
TGF-α	0.56	0.190	0.09	0.842
Eotaxin	0.45	0.316	0.80	0.031
IL-17	0.44	0.319	0.58	0.220
Fractalkine	0.41	0.356	0.43	0.335
GM-CSF	0.41	0.36	0.08	0.847
IL-2	0.36	0.419	-0.23	0.763
IL-1RA	0.35	0.435	0.23	0.613
EGF	-0.35	0.435	0.03	0.953
VEGF	0.29	0.518	-0.09	0.853
IL-6	0.27	0.551	-0.18	0.668
IFN-α	-0.19	0.670	n.d.	n.d.
IP-10	-0.19	0.676	-0.24	0.599
MIP3α	-0.12	0.814	n.d	n.d
MCP-1	-0.09	0.837	-0.53	0.226
G-CSF	-0.08	0.863	-0.17	0.712
IL-4	-0.05	0.916	-0.28	0.498
MIP1α	0.05	0.917	-0.19	0.705
IL-12p70	0.05	0.921	-0.53	0.170
RANTES	0.03	0.94	-0.17	0.719
MIP-1β	-0.03	0.941	0.29	0.514
sCD40L	-0.03	0.943	-0.12	0.800
IL-13	-0.03	0.944	-0.31	0.459
IL-5	-0.02	0.963	-0.25	0.549
IL-10	-0.02	0.974	-0.02	0.969
TNF-α	-0.01	0.976	-0.15	0.721
IFN-γ	n.d.	n.d.	-0.25	0.554
